# Supplementary material for: Alzheimer’s Disease-Associated SNP rs708727 in SLC41A1 May Increase Risk for Parkinson’s Disease: Report from Enlarged Slovak Study
Source: Int J Mol Sci. 2022 Jan 29;23(3):1604. doi: 10.3390/ijms23031604 (PMC8835868; doi:10.3390/ijms23031604)
Supplement: Supplementary file 1 [file ijms-23-01604-s001.zip]

Archive with 1 entries (1 files):
- ijms-1562209-supplementary.pdf
